# Supplementary material for: Methyl Jasmonate Activates the 2C Methyl-D-erithrytol 2,4-cyclodiphosphate Synthase Gene and Stimulates Tanshinone Accumulation in Salvia miltiorrhiza Solid Callus Cultures
Source: Molecules. 2022 Mar 8;27(6):1772. doi: 10.3390/molecules27061772 (PMC8950807; doi:10.3390/molecules27061772)
Supplement: Supplementary file 1 [file molecules-27-01772-s001.zip]

Archive with 3 entries (3 files):
- Table S1.pdf
- Table S2.pdf
- Tables S3-S7.pdf
